# Supplementary material for: Structural adaptations for enhanced translation kinetics in evolved ribosomes
Source: Nucleic Acids Res. 2026 Jul 22;54(14):gkag703. doi: 10.1093/nar/gkag703 (PMC13389312; doi:10.1093/nar/gkag703)
Supplement: gkag703_Supplemental_Files [file gkag703_supplemental_files.zip]

Archive with 3 entries (3 files):
- Ortho Supplementary Information final ref updated.pdf
- PDB_validation.zip
- Supplementary Table 1 updated TR.xlsx
